# Supplementary material for: Parameter Optimization of Support Vector Machine to Improve the Predictive Performance for Determination of Aflatoxin B1 in Peanuts by Olfactory Visualization Technique
Source: Molecules. 2022 Oct 9;27(19):6730. doi: 10.3390/molecules27196730 (PMC9573054; doi:10.3390/molecules27196730)
Supplement: Supplementary file 1 [file molecules-27-06730-s001.zip]

Archive with 1 entries (1 files):
- molecules-1931213-supplementary.pdf
